# Supplementary material for: Positional cues and cell division dynamics drive meristem development and archegonium formation in Ceratopteris gametophytes
Source: Commun Biol. 2022 Jul 1;5:650. doi: 10.1038/s42003-022-03627-y (PMC9249879; doi:10.1038/s42003-022-03627-y)
Supplement: Supplementary file 4 — Supplementary Data 2 [file 42003_2022_3627_MOESM4_ESM.xlsx]

## Sheet: Sheet1
Data for Fig. 5. Number of cell division events for each progenitor cell and its descendants during the indicated time intervals. The ID of each cell is shown in Supplementary Fig. 19.
Progenitor Cell ID at 0h	Number of cell division events, 0h-108h	Number of cell division events, 0h-24h		Progenitor Cell ID at 24h	Number of cell division events, 24h-54h		Progenitor Cell ID at 54h	Number of cell division events, 54h-108h
5	7	2		2	1		3	6
6	61	3		3	3		4	7
7	70	1		4	5		5	9
8	81	1		5	1		6	6
10	32	3		6	5		7	12
11	3	1		7	3		8	3
12	3	1		8	1		9	5
13	21	3		9	5		10	10
15	3	0		10	1		11	7
16	21	3		11	6		13	3
17	3	3		12	3		14	1
18	4	3		13	3		15	5
19	6	1		14	3		16	3
20	1	1		15	1		17	7
21	4	1		16	0		18	1
22	0	0		17	0		19	4
25	1	1		18	0		20	9
26	4	3		19	0		21	0
27	2	1		20	0		23	3
28	1	1		21	1		24	0
30	3	1		22	1		25	6
32	2	1		23	1		26	8
33	1	1		24	0		27	3
34	4	3		25	3		28	0
35	1	1		26	2		29	0
36	0	0		27	2		30	3
37	3	3		28	3		31	3
38	1	1		29	1		32	0
39	3	1		30	0		33	2
40	3	2		31	0		34	6
41	2	1		32	0		35	6
42	5	3		33	1		36	2
45	5	3		34	2		37	0
49	1	1		35	2		38	0
51	3	1		36	3		39	7
				37	0		40	0
				38	0		41	6
				39	1		42	3
				40	1		43	3
				41	1		44	0
				42	0		45	1
				43	0		46	4
				44	0		47	0
				45	1		48	1
				47	0		49	2
				48	0		50	0
				49	0		181	0
				51	0		180	0
				53	0		52	5
				54	1		53	1
				55	1		54	2
				56	1		55	0
				57	0		56	0
				59	0		57	0
				60	0		58	6
				61	0		59	1
				62	0		61	0
				63	1		62	0
				64	0		63	10
				65	1		64	1
				66	0		65	0
				67	0		66	0
				68	0		67	3
				69	0		68	1
				70	0		69	0
				71	0		70	0
				72	0		71	3
				73	0		72	0
				74	0		73	0
				75	0		74	2
				76	0		75	0
				77	0		76	0
				78	1		77	1
				79	0		78	0
				80	1		80	0
				81	0		81	0
				82	0		82	0
				83	1		83	1
				86	0		84	0
				88	1		85	1
				90	1		87	0
				91	1		88	0
				92	1		89	0
				93	1		90	1
				94	0		91	0
				95	0		92	1
				96	0		93	0
				97	0		95	1
				98	0		96	0
				99	0		97	1
				100	0		99	0
				101	0		100	0
							101	0
							102	0
							103	0
							104	0
							105	0
							106	0
							107	0
							108	0
							109	0
							110	0
							111	0
							112	1
							113	0
							114	0
							115	0
							116	0
							117	0
							119	0
							120	0
							122	1
							123	0
							125	0
							126	0
							127	0
							128	0
							129	0
							130	0
							131	0
							132	0
							134	0
							135	0
							136	0
							137	0
							138	0
							139	1
							140	0
							141	0
							142	0
							143	0
							144	0
							145	0
							146	0
							148	0
							149	0
							150	0
							151	0
							152	0
							153	0
							154	0
							155	0
							156	0
							157	0
							158	0
							159	0
							160	0
							161	0
							162	0
							163	0
							164	0
							165	0
							166	0
							167	0
							168	0
							169	2
							170	1
							171	7
							172	7
							173	0
							174	0
							175	0
							176	0
							94	0
