# Supplementary material for: Positional cues and cell division dynamics drive meristem development and archegonium formation in Ceratopteris gametophytes
Source: Commun Biol. 2022 Jul 1;5:650. doi: 10.1038/s42003-022-03627-y (PMC9249879; doi:10.1038/s42003-022-03627-y)
Supplement: Supplementary file 6 — Supplementary Data 4 [file 42003_2022_3627_MOESM6_ESM.xlsx]

## Sheet: Sheet1
Data for Fig. 7b-g. Distances between archegonia and the meristem notch during gametophyte development.
		0h	6h	12h	18h	24h	30h
Distances to meristem notch (µm)	Sample1, 1st Archegonium (Fig. 7b)	42	49.73	55.27	61.86	67.71	76.94
	Sample1, 2nd Archegonium (Fig. 7c)	38	41	44	47.67	53.84	60.52
	Sample2, 1st Archegonium (Fig. 7d)	30	33.7	40	44.58	51.4	59.74
	Sample2, 2nd Archegonium (Fig. 7e)	39.49	39.96	40.04	44.84	48.26	52.05
	Sample3, 1st Archegonium (Fig. 7f)	35.355	39.97	45.01	50.38	57.604	67.74
	Sample3, 2nd Archegonium (Fig. 7g)	32.56	32.615	39.8	43.31	46.67	49.72
